# Supplementary material for: Are carnivore digestive separation mechanisms revealed on structure-rich diets?: Faecal inconsistency in dogs (Canis familiaris) fed day old chicks
Source: PLoS One. 2018 Feb 12;13(2):e0192741. doi: 10.1371/journal.pone.0192741 (PMC5809083; doi:10.1371/journal.pone.0192741)
Supplement: S1 Data — (XLSX) [file pone.0192741.s001.xlsx]

## Sheet: Total raw dataset
ID	Label trial	Date	Hour	Period	Dog	Intact = 1; not intact = 2	Diet	Group (diet)	Order group	DM (g/ kg)	Faecal Score	NH3 (mg/kg DM)	HAC (mmol/kg dry)	HP (mmol/kg dry)	iHB (mmol/kg dry weight)	HB (mmol/kg dry weight)	iHV (mmol/kg dry weight)	HV (mmol/kg dry weight)	Average pH
	1A'28	2015-04-28	04:10:00	1	1:Lara	2	coarse 13 mm	2	2	416.275	2
	1A28	2015-04-28	06:14:00	1	1:Lara	2	coarse 13 mm	2	2	269.372	4.5	1074.71	73.2189	24.3355	6.7506	14.1399	8.10303	4.29567	7.4
	1A'29	2015-04-29	04:07:00	1	1:Lara	2	coarse 13 mm	2	2	360.709	2
	1A30	2015-04-30	06:05:00	1	1:Lara	2	coarse 13 mm	2	2	366.947	2
	1B30	2015-04-30	06:24:00	1	1:Lara	2	coarse 13 mm	2	2	353.43	2.5
	1A1	2015-05-01	04:15:00	1	1:Lara	2	coarse 13 mm	2	2	356.47	3
	1B1	2015-05-01	19:38:00	1	1:Lara	2	coarse 13 mm	2	2	352.594	2.5	1749.84	65.001	60.0878	9.63989	18.095	11.2457	3.0247	8.11
	1C1	2015-05-01	1900-01-01	1	1:Lara	2	coarse 13 mm	2	2	315.118	2
	1A2	2015-05-02	06:05:00	1	1:Lara	2	coarse 13 mm	2	2	241.446	4.5
	1B2	2015-05-02	20:00:00	1	1:Lara	2	coarse 13 mm	2	2	400.275	2.5
	1A3	2015-05-03	05:08:00	2	1:Lara	2	fine 7.8 mm	1	2	360.622	2.5
	1B3	2015-05-03	08:00:00	2	1:Lara	2	fine 7.8 mm	1	2	277.352	4
	1A4	2015-05-04	15:31:00	2	1:Lara	2	fine 7.8 mm	1	2	347.61	2.5
	1A5	2015-05-05	04:08:00	2	1:Lara	2	fine 7.8 mm	1	2	361.187	2	2846.39	92.3884	80.4294	11.0058	33.8282	15.2194	2.97898	7.53667
	1A6	2015-05-06	05:50:00	2	1:Lara	2	fine 7.8 mm	1	2	312.731	4	1313.97	70.8751	41.3534	6.38287	15.356	8.80045	3.30848	7.81667
	1A7	2015-05-07	05:05:00	2	1:Lara	2	fine 7.8 mm	1	2	426.081	2.5
	1B7	2015-05-07	06:15:00	2	1:Lara	2	fine 7.8 mm	1	2	381.827	2.5
	1C7	2015-05-07	07:30:00	2	1:Lara	2	fine 7.8 mm	1	2	253.662	4.5
	1D7	2015-05-07	23:50:00	2	1:Lara	2	fine 7.8 mm	1	2	339.894	2
	1A8	2015-05-08	13:34:00	2	1:Lara	2	fine 7.8 mm	1	2	343.773	2
	1A9	2015-05-09	03:50:00	2	1:Lara	2	fine 7.8 mm	1	2	344.565	2.5
	1B9	2015-05-09	08:35:00	2	1:Lara	2	fine 7.8 mm	1	2	323.107	3.5	3633.89	91.4158	68.0889	17.6482	37.4383	18.3931	3.92697	6.91
	2A27	2015-04-27	07:35:00	1	2:Bekka	2	fine 7.8 mm	1	1	403.342	2
	2B27	2015-04-27	11:39:00	1	2:Bekka	2	fine 7.8 mm	1	1	377.595	3.5
	2A'28	2015-04-28	04:10:00	1	2:Bekka	2	fine 7.8 mm	1	1	359.498	2
	2A28	2015-04-28	17:15:00	1	2:Bekka	2	fine 7.8 mm	1	1	326.762	4.5	2936.7	100.723	47.0759	7.6304	29.399	12.1009	3.43704	6.82333
	2A'29	2015-04-29	04:07:00	1	2:Bekka	2	fine 7.8 mm	1	1	385.604	2
	2A29	2015-04-29	15:17:00	1	2:Bekka	2	fine 7.8 mm	1	1	318.947	4	3062.53	98.3515	46.7351	5.95073	28.4287	9.48664	3.28349	6.64
	2A30	2015-04-30	06:05:00	1	2:Bekka	2	fine 7.8 mm	1	1	408.678	2
	2B30	2015-04-30	15:55:00	1	2:Bekka	2	fine 7.8 mm	1	1	296.447	4
	2C30	2015-04-30	18:02:00	1	2:Bekka	2	fine 7.8 mm	1	1	299.81	4.5
	2A1	2015-05-01	04:36:00	1	2:Bekka	2	fine 7.8 mm	1	1	287.442	4
	2B1	2015-05-01	19:38:00	1	2:Bekka	2	fine 7.8 mm	1	1	312.076	3.5	5155.09	128.579	66.3045	9.18736	38.3288	13.7188	3.31364	7.55667
	2A2	2015-05-02	04:20:00	1	2:Bekka	2	fine 7.8 mm	1	1	292.129	4
	2B2	2015-05-02	17:00:00	1	2:Bekka	2	fine 7.8 mm	1	1	362.824	2.5
	2A3	2015-05-03	04:23:00	2	2:Bekka	2	coarse 13 mm	2	1	319.248	2.5
	2B3	2015-05-03	11:00:00	2	2:Bekka	2	coarse 13 mm	2	1	284.507	2
	2C3	2015-05-03	19:40:00	2	2:Bekka	2	coarse 13 mm	2	1	317.664	4.5
	2A4	2015-05-04	06:25:00	2	2:Bekka	2	coarse 13 mm	2	1	347.531	2.5
	2B4	2015-05-04	22:10:00	2	2:Bekka	2	coarse 13 mm	2	1	294.978	4.5
	2A5	2015-05-05	04:00:00	2	2:Bekka	2	coarse 13 mm	2	1	209.909	4	2002.29	123.043	20.4221	4.81543	28.7558	10.7624	4.49024	7.32667
	2B5	2015-05-05	17:11:00	2	2:Bekka	2	coarse 13 mm	2	1	279.218	4.5	3477.03	99.2912	44.3522	7.39884	30.683	13.3038	3.68291	7.02667
	2A'6	2015-05-06	04:00:00	2	2:Bekka	2	coarse 13 mm	2	1	302.367	2.5
	2A6	2015-05-06	16:43:00	2	2:Bekka	2	coarse 13 mm	2	1	273.023	4.5	3734.56	142.141	66.9725	10.0953	41.1242	15.9454	4.05044	6.98333
	2A7	2015-05-07	05:07:00	2	2:Bekka	2	coarse 13 mm	2	1	353.375	2.5
	2B7	2015-05-07	16:52:00	2	2:Bekka	2	coarse 13 mm	2	1	332.292	3.5
	2A8	2015-05-08	08:00:00	2	2:Bekka	2	coarse 13 mm	2	1	408.647	2
	2B8	2015-05-08	19:46:00	2	2:Bekka	2	coarse 13 mm	2	1	293.424	3.5	3847.83	106.796	60.5785	8.60665	24.6147	13.7559	3.58373	7.25
	2A9	2015-05-09	07:39:00	2	2:Bekka	2	coarse 13 mm	2	1	360.967	2.5
	2B9	2015-05-09	16:55:00	2	2:Bekka	2	coarse 13 mm	2	1	309.366	4
	3A27	2015-04-27	09:23:00	1	3:Saartje	2	fine 7.8 mm	1	1	491.967	1.5
	3A'28	2015-04-28	04:10:00	1	3:Saartje	2	fine 7.8 mm	1	1	395.233	2
	3A28	2015-04-28	13:25:00	1	3:Saartje	2	fine 7.8 mm	1	1	456.497	2	737.725	48.2919	38.2631	4.75454	9.24871	5.55347	2.27849	8.33667
	3B28	2015-04-28	16:15:00	1	3:Saartje	2	fine 7.8 mm	1	1	295.79	4.5	2359.81	124.412	43.5062	5.05656	32.7396	9.54911	3.53569	7.04667
	3A'29	2015-04-29	04:07:00	1	3:Saartje	2	fine 7.8 mm	1	1	361.414	1.5
	3A29	2015-04-29	07:09:00	1	3:Saartje	2	fine 7.8 mm	1	1	409.397	2	1005.47	57.1502	58.9738	4.81463	17.3148	6.30522	2.55357	7.77667
	3A30	2015-04-30	06:05:00	1	3:Saartje	2	fine 7.8 mm	1	1	413.579	2
	3A1	2015-05-01	07:15:00	1	3:Saartje	2	fine 7.8 mm	1	1	365.322	3
	3B1	2015-05-01	07:44:00	1	3:Saartje	2	fine 7.8 mm	1	1	378.421	2.5
	3C1	2015-05-01	14:40:00	1	3:Saartje	2	fine 7.8 mm	1	1	314.101	4.5	3026.9	83.195	33.4108	3.85387	22.1309	8.28986	3.25449	7.10333
	3D1	2015-05-01	16:14:00	1	3:Saartje	2	fine 7.8 mm	1	1	234.238	4.5
	3A2	2015-05-02	07:35:00	1	3:Saartje	2	fine 7.8 mm	1	1	414.453	1.5
	3A3	2015-05-03	04:17:00	2	3:Saartje	2	coarse 13 mm	2	1	358.121	2
	3B3	2015-05-03	08:40:00	2	3:Saartje	2	coarse 13 mm	2	1	263.332	2.5
	3C3	2015-05-03	19:45:00	2	3:Saartje	2	coarse 13 mm	2	1	301.652	4.5
	3A4	2015-05-04	08:45:00	2	3:Saartje	2	coarse 13 mm	2	1	432.845	2
	3A5	2015-05-05	06:45:00	2	3:Saartje	2	coarse 13 mm	2	1	439.516	2	1423.62	44.9278	44.7479	7.00735	15.1552	7.99426	2.58038	7.4
	3B5	2015-05-05	15:58:00	2	3:Saartje	2	coarse 13 mm	2	1	437.552	2	933.041	41.5231	32.0966	4.2539	10.4487	6.08125	2.48615	7.45333
	3A'6	2015-05-06	04:00:00	2	3:Saartje	2	coarse 13 mm	2	1	369.382	2
	3A6	2015-05-06	04:22:00	2	3:Saartje	2	coarse 13 mm	2	1	149.442	4.5	2011.34	126.725	46.0028	4.84462	23.9024	11.6959	6.76311	7.63667
	3B6	2015-05-06	07:31:00	2	3:Saartje	2	coarse 13 mm	2	1	170.368	4.5	2033.82	125.216	56.4911	6.17533	24.5954	11.8579	5.96157	7.38
	3A7	2015-05-07	05:10:00	2	3:Saartje	2	coarse 13 mm	2	1	396.41	2.5
	3B7	2015-05-07	06:25:00	2	3:Saartje	2	coarse 13 mm	2	1	409.64	2
	3A8	2015-05-08	08:50:00	2	3:Saartje	2	coarse 13 mm	2	1	369.513	2.5
	3B8	2015-05-08	17:20:00	2	3:Saartje	2	coarse 13 mm	2	1	452.105	2	1346.06	42.6808	43.364	7.26563	17.3587	8.13378	2.60215	7.81667
	3C8	2015-05-08	19:50:00	2	3:Saartje	2	coarse 13 mm	2	1	294.304	4
	3A9	2015-05-09	08:48:00	2	3:Saartje	2	coarse 13 mm	2	1	371.221	2.5
	4A27	2015-04-27	06:20:00	1	4:Colin	2	coarse 13 mm	2	2	407.624	3
	4B27	2015-04-27	06:59:00	1	4:Colin	2	coarse 13 mm	2	2	232.973	4.5
	4B28	2015-04-28	07:00:00	1	4:Colin	2	coarse 13 mm	2	2	293.611	4.5	1241.09	81.19	50.4242	5.76637	15.7183	9.07598	3.64826	7.49
	4A'29	2015-04-29	04:07:00	1	4:Colin	2	coarse 13 mm	2	2	382.147	2.5
	4A29	2015-04-29	07:15:00	1	4:Colin	2	coarse 13 mm	2	2	351.989	2.5	1079.03	54.4186	35.4959	4.62047	12.9589	7.11657	3.00138	7.71667
	4B29	2015-04-29	17:25:00	1	4:Colin	2	coarse 13 mm	2	2	242.327	4.5	3922.68	153.312	84.2535	11.5245	39.4115	17.4807	4.72218	6.83333
	4A30	2015-04-30	06:05:00	1	4:Colin	2	coarse 13 mm	2	2	435.281	1.5
	4B30	2015-04-30	08:10:00	1	4:Colin	2	coarse 13 mm	2	2	383.311	2
	4C30	2015-04-30	1900-01-01	1	4:Colin	2	coarse 13 mm	2	2	333.53	4
	4A1	2015-05-01	07:50:00	1	4:Colin	2	coarse 13 mm	2	2	337.371	2.5	1130.81	67.2069	49.7062	5.27584	11.8782	7.69162	3.02163	7.42
	4B1	2015-05-01	19:57:00	1	4:Colin	2	coarse 13 mm	2	2	270.038	4.5
	4A2	2015-05-02	04:15:00	1	4:Colin	2	coarse 13 mm	2	2	398.477	2
	4B2	2015-05-02	19:40:00	1	4:Colin	2	coarse 13 mm	2	2	253.913	4.5
	4A3	2015-05-03	08:00:00	2	4:Colin	2	fine 7.8 mm	1	2	269.199	4
	4B3	2015-05-03	11:20:00	2	4:Colin	2	fine 7.8 mm	1	2	217.238	4.5
	4A4	2015-05-04	06:10:00	2	4:Colin	2	fine 7.8 mm	1	2	380.138	2.5
	4B4	2015-05-04	08:35:00	2	4:Colin	2	fine 7.8 mm	1	2	302.636	3
	4C4	2015-05-04	10:55:00	2	4:Colin	2	fine 7.8 mm	1	2	157.315	5
	4D4	2015-05-04	14:45:00	2	4:Colin	2	fine 7.8 mm	1	2	204.213	5
	4 E4	2015-05-04	22:20:00	2	4:Colin	2	fine 7.8 mm	1	2	280.375	4.5
	4A5	2015-05-05	06:45:00	2	4:Colin	2	fine 7.8 mm	1	2	407.869	2	1551.99	50.9112	47.4017	9.11814	19.8589	10.9185	2.637	8.01
	4B5	2015-05-05	07:30:00	2	4:Colin	2	fine 7.8 mm	1	2	377.883	2	1105.94	48.9834	33.1758	5.20605	12.0343	7.62516	2.67946	7.87333
	4A6	2015-05-06	06:15:00	2	4:Colin	2	fine 7.8 mm	1	2	392.646	2.5	1600.18	58.3472	58.776	9.3228	19.2103	9.19668	2.99549	7.79667
	4B6	2015-05-06	07:27:00	2	4:Colin	2	fine 7.8 mm	1	2	251.021	4	1438.5	81.9662	51.1564	5.90284	19.1852	10.1316	4.02821	7.58333
	4A7	2015-05-07	05:13:00	2	4:Colin	2	fine 7.8 mm	1	2	369.035	3.5
	4B7	2015-05-07	06:33:00	2	4:Colin	2	fine 7.8 mm	1	2	387.5	2
	4C7	2015-05-07	19:23:00	2	4:Colin	2	fine 7.8 mm	1	2	442.687	2
	4A8	2015-05-08	08:00:00	2	4:Colin	2	fine 7.8 mm	1	2	367.475	2
	4B8	2015-05-08	08:44:00	2	4:Colin	2	fine 7.8 mm	1	2	311.19	3
	4A9	2015-05-09	05:58:00	2	4:Colin	2	fine 7.8 mm	1	2	341.989	2.5	2158.53	88.7567	91.5505	17.6452	36.4884	17.8768	3.63676	7.76667
	4B9	2015-05-09	08:58:00	2	4:Colin	2	fine 7.8 mm	1	2	354.084	2
	4C9	2015-05-09	19:10:00	2	4:Colin	2	fine 7.8 mm	1	2	348.322	4
	5A27	2015-04-27	04:40:00	1	5:Lena	1	coarse 13 mm	2	2	322.402	2.5
	5A'28	2015-04-28	04:10:00	1	5:Lena	1	coarse 13 mm	2	2	332.328	3
	5A28	2015-04-28	07:40:00	1	5:Lena	1	coarse 13 mm	2	2	319.561	2	1144.03	68.5052	12.5905	3.31766	20.8559	7.05645	3.17885	6.85
	5B28	2015-04-28	11:17:00	1	5:Lena	1	coarse 13 mm	2	2	153.856	4.5	4443.29	117.387	22.5676	3.4309	40.6372	10.4385	6.78203	7.40667
	5A'29	2015-04-29	04:07:00	1	5:Lena	1	coarse 13 mm	2	2	345.978	2
	5A29	2015-04-29	07:18:00	1	5:Lena	1	coarse 13 mm	2	2	308.005	2	1550.42	88.2895	18.0362	4.80139	36.9923	8.33387	3.37253	7.31
	5B29	2015-04-29	17:35:00	1	5:Lena	1	coarse 13 mm	2	2	292.049	4.5	2887.63	117.384	18.5279	5.13213	37.7126	9.16054	3.57358	6.71333
	5A30	2015-04-30	06:05:00	1	5:Lena	1	coarse 13 mm	2	2	430.324	2
	5B30	2015-04-30	19:35:00	1	5:Lena	1	coarse 13 mm	2	2	304.069	4
	5A1	2015-05-01	11:00:00	1	5:Lena	1	coarse 13 mm	2	2	341.353	2.5	1532.49	67.9369	16.9321	4.44725	30.3213	7.18353	3.00412	7.68333
	5A2	2015-05-02	04:10:00	1	5:Lena	1	coarse 13 mm	2	2	337.998	2.5
	5B2	2015-05-02	12:02:00	1	5:Lena	1	coarse 13 mm	2	2	187.777	4.5
	5C2	2015-05-02	20:27:00	1	5:Lena	1	coarse 13 mm	2	2	245.475	4.5
	5A3	2015-05-03	09:40:00	2	5:Lena	1	fine 7.8 mm	1	2	319.429	2.5
	5B3	2015-05-03	11:36:00	2	5:Lena	1	fine 7.8 mm	1	2	129.797	4.5
	5A4	2015-05-04	06:20:00	2	5:Lena	1	fine 7.8 mm	1	2	338.873	2.5
	5B4	2015-05-04	22:37:00	2	5:Lena	1	fine 7.8 mm	1	2	288.644	4
	5A5	2015-05-05	07:30:00	2	5:Lena	1	fine 7.8 mm	1	2	380.02	2	45.4	55.3627	19.4756	5.4366	20.06	8.2089	2.51684	7.67667
	5B5	2015-05-05	12:20:00	2	5:Lena	1	fine 7.8 mm	1	2	203.287	4.5	1548.57	90.984	14.8587	2.41702	23.7636	7.34414	5.25881	6.50333
	5A6	2015-05-06	04:10:00	2	5:Lena	1	fine 7.8 mm	1	2	336.601	2.5	6085.97	100.369	34.9464	10.6573	39.1304	13.7624	3.08057	7.16
	5B6	2015-05-06	06:05:00	2	5:Lena	1	fine 7.8 mm	1	2	261.655	4	1355.95	101.211	15.6896	3.77302	25.5068	7.62621	3.80042	7.44667
	5C6	2015-05-06	13:15:00	2	5:Lena	1	fine 7.8 mm	1	2	219.465	4.5	2489.42	123.715	14.3034	2.12456	21.6136	6.83824	4.52254	6.68667
	5A7	2015-05-07	06:15:00	2	5:Lena	1	fine 7.8 mm	1	2	344.835	2
	5B7	2015-05-07	20:25:00	2	5:Lena	1	fine 7.8 mm	1	2	273.36	4
	5A8	2015-05-08	08:44:00	2	5:Lena	1	fine 7.8 mm	1	2	235.934	2.5	2685.87	137.187	72.7042	8.13094	48.9011	14.2237	4.37908	6.32667
	5B8	2015-05-08	21:00:00	2	5:Lena	1	fine 7.8 mm	1	2	252.195	4.5
	5A9	2015-05-09	06:28:00	2	5:Lena	1	fine 7.8 mm	1	2	314.94	2
	5B9	2015-05-09	20:45:00	2	5:Lena	1	fine 7.8 mm	1	2	253.408	4
	6A27	2015-04-27	05:00:00	1	6:Kiwi	1	fine 7.8 mm	1	1	368.961	3
	6B27	2015-04-27	09:20:00	1	6:Kiwi	1	fine 7.8 mm	1	1	214.462	2
	6C27	2015-04-27	14:49:00	1	6:Kiwi	1	fine 7.8 mm	1	1	280.453	4
	6D27	2015-04-27	17:03:00	1	6:Kiwi	1	fine 7.8 mm	1	1	273.929	4.5
	6A28	2015-04-28	04:10:00	1	6:Kiwi	1	fine 7.8 mm	1	1	353.957	2.5	2717.6	110.542	52.8903	7.75909	43.965	12.0242	3.0421	6.57667
	6B28	2015-04-28	07:35:00	1	6:Kiwi	1	fine 7.8 mm	1	1	322.581	2	2019.66	84.0349	52.6401	8.27502	32.0942	12.1257	3.37312	7.48333
	6C28	2015-04-28	08:52:00	1	6:Kiwi	1	fine 7.8 mm	1	1	283.178	4.5	1705.65	99.3118	35.064	3.60937	27.1108	7.58694	3.7507	6.33333
	6D28	2015-04-28	14:11:00	1	6:Kiwi	1	fine 7.8 mm	1	1	260.551	4.5	3177.37	138.083	36.8768	3.63979	39.8856	8.52524	3.99503	6.45333
	6 E28	2015-04-28	16:45:00	1	6:Kiwi	1	fine 7.8 mm	1	1	226.884	4.5	2290.69	135.714	16.3599	1.548	26.4984	6.32806	4.45688	6.90667
	6A29	2015-04-29	04:07:00	1	6:Kiwi	1	fine 7.8 mm	1	1	331.929	2.5	2318.97	95.4376	61.5488	6.83778	31.6987	10.7914	3.3042	7
	6B29	2015-04-29	08:30:00	1	6:Kiwi	1	fine 7.8 mm	1	1	157.847	4.5	2562.09	183.055	21.0866	1.78501	32.4377	8.72932	6.47385	6.60667
	6C29	2015-04-29	14:50:00	1	6:Kiwi	1	fine 7.8 mm	1	1	283.015	4	2810.21	117.536	39.3849	3.16062	32.1843	7.46982	3.60996	6.19
	6D29	2015-04-29	16:23:00	1	6:Kiwi	1	fine 7.8 mm	1	1	268.263	3.5	2258.73	119.42	21.1032	1.68069	27.1174	5.79201	3.67737	6.51
	6A30	2015-04-30	06:05:00	1	6:Kiwi	1	fine 7.8 mm	1	1	228.967	2.5
	6B30	2015-04-30	21:05:00	1	6:Kiwi	1	fine 7.8 mm	1	1	224.823	4	2126.87	53.259	16.5358	1.31117	10.8747	6.17077	4.47325	6.92667
	6C30	2015-04-30	1900-01-01	1	6:Kiwi	1	fine 7.8 mm	1	1	88.6143	5
	6A1	2015-05-01	15:45:00	1	6:Kiwi	1	fine 7.8 mm	1	1	303.72	4
	6B1	2015-05-01	19:57:00	1	6:Kiwi	1	fine 7.8 mm	1	1	298.691	3.5
	6A2	2015-05-02	07:17:00	1	6:Kiwi	1	fine 7.8 mm	1	1	342.12	2
	6B2	2015-05-02	10:05:00	1	6:Kiwi	1	fine 7.8 mm	1	1	316.829	3.5
	6C2	2015-05-02	17:00:00	1	6:Kiwi	1	fine 7.8 mm	1	1	275.96	4
	6D2	2015-05-02	19:40:00	1	6:Kiwi	1	fine 7.8 mm	1	1	272.508	4.5
	6A3	2015-05-03	08:00:00	2	6:Kiwi	1	coarse 13 mm	2	1	328.333	2.5
	6B3	2015-05-03	17:30:00	2	6:Kiwi	1	coarse 13 mm	2	1	269.978	4.5
	6C3	2015-05-03	19:50:00	2	6:Kiwi	1	coarse 13 mm	2	1	261.405	4.5
	6A4	2015-05-04	09:00:00	2	6:Kiwi	1	coarse 13 mm	2	1	361.952	2
	6B4	2015-05-04	15:47:00	2	6:Kiwi	1	coarse 13 mm	2	1	283.023	4
	6D4	2015-05-04	17:35:00	2	6:Kiwi	1	coarse 13 mm	2	1	253.565	4.5
	6 E4	2015-05-04	22:04:00	2	6:Kiwi	1	coarse 13 mm	2	1	250.292	4.5
	6A5	2015-05-05	06:45:00	2	6:Kiwi	1	coarse 13 mm	2	1	333.537	2.5	1661.92	94.3101	59.1592	8.9255	26.6314	11.1052	3.48091	7.52
	6B5	2015-05-05	10:30:00	2	6:Kiwi	1	coarse 13 mm	2	1	184.034	5	3570.53	180.916	50.0162	4.19489	46.4569	9.69995	5.55851	6.32
	6C5	2015-05-05	11:00:00	2	6:Kiwi	1	coarse 13 mm	2	1	215.012	4.5	2053.46	101.753	10.4509	0.936129	15.7205	5.74999	4.70827	7.31333
	6D5	2015-05-05	13:24:00	2	6:Kiwi	1	coarse 13 mm	2	1	276.069	4.5	2182.25	117.609	7.75924	0.908371	21.8276	5.32454	3.75585	7.00333
	6 E5	2015-05-05	15:34:00	2	6:Kiwi	1	coarse 13 mm	2	1	268.779	4.5	2942.42	155.476	14.9599	2.39962	38.917	7.40617	3.64982	7.07
	6A6	2015-05-06	05:15:00	2	6:Kiwi	1	coarse 13 mm	2	1	382.929	2	3059.71	102.648	71.9349	13.5863	36.9013	16.7768	2.95987	7.85
	6B6	2015-05-06	13:05:00	2	6:Kiwi	1	coarse 13 mm	2	1	400.269	1.5	1206.26	59.2594	43.8601	5.88788	17.2374	7.71337	2.63652	7.61667
	6C6	2015-05-06	14:11:00	2	6:Kiwi	1	coarse 13 mm	2	1	267.854	4.5	2485.17	126.501	45.0068	2.56841	31.3606	7.08383	3.73187	6.71667
	6D6	2015-05-06	16:58:00	2	6:Kiwi	1	coarse 13 mm	2	1	279.727	4.5	2090.19	145.13	13.4198	1.44891	25.4189	5.7112	3.40325	6.95667
	6A7	2015-05-07	05:19:00	2	6:Kiwi	1	coarse 13 mm	2	1	419.061	2.5
	6A8	2015-05-08	01:56:00	2	6:Kiwi	1	coarse 13 mm	2	1	305.19	4	2005.89	95.6502	60.7053	7.68061	22.8892	11.1097	3.3884	7.51
	6B8	2015-05-08	06:34:00	2	6:Kiwi	1	coarse 13 mm	2	1	119.51	5
	6A9	2015-05-09	06:49:00	2	6:Kiwi	1	coarse 13 mm	2	1	284.285	2.5
	6B9	2015-05-09	13:55:00	2	6:Kiwi	1	coarse 13 mm	2	1	374.469	2
	6C9	2015-05-09	17:20:00	2	6:Kiwi	1	coarse 13 mm	2	1	249.026	4

## Sheet: Subsamples SCFA and NH3
ID	Label trial	Date	Hour	AM (1) or PM (2)	Period	Dog	Intact = 1; not intact = 2	Diet	Group (diet)	Order group	DM (g/ kg)	Faecal Score	NH3 (mg/kg DM)	HAC (mmol/kg dry)	HP (mmol/kg dry)	iHB (mmol/kg dry weight)	HB (mmol/kg dry weight)	iHV (mmol/kg dry weight)	HV (mmol/kg dry weight)	Average pH
	1A28	2015-04-28	06:14:00	1	1	1:Lara	2	coarse 13 mm	2	2	269.372	4.5	1074.71	73.2189	24.3355	6.7506	14.1399	8.10303	4.29567	7.4
	1B1	2015-05-01	19:38:00	2	1	1:Lara	2	coarse 13 mm	2	2	352.594	2.5	1749.84	65.001	60.0878	9.63989	18.095	11.2457	3.0247	8.11
	1A5	2015-05-05	04:08:00	1	2	1:Lara	2	fine 7.8 mm	1	2	361.187	2	2846.39	92.3884	80.4294	11.0058	33.8282	15.2194	2.97898	7.53667
	1A6	2015-05-06	05:50:00	1	2	1:Lara	2	fine 7.8 mm	1	2	312.731	4	1313.97	70.8751	41.3534	6.38287	15.356	8.80045	3.30848	7.81667
	1B9	2015-05-09	08:35:00	1	2	1:Lara	2	fine 7.8 mm	1	2	323.107	3.5	3633.89	91.4158	68.0889	17.6482	37.4383	18.3931	3.92697	6.91
	2A28	2015-04-28	17:15:00	2	1	2:Bekka	2	fine 7.8 mm	1	1	326.762	4.5	2936.7	100.723	47.0759	7.6304	29.399	12.1009	3.43704	6.82333
	2A29	2015-04-29	15:17:00	2	1	2:Bekka	2	fine 7.8 mm	1	1	318.947	4	3062.53	98.3515	46.7351	5.95073	28.4287	9.48664	3.28349	6.64
	2B1	2015-05-01	19:38:00	2	1	2:Bekka	2	fine 7.8 mm	1	1	312.076	3.5	5155.09	128.579	66.3045	9.18736	38.3288	13.7188	3.31364	7.55667
	2A5	2015-05-05	04:00:00	1	2	2:Bekka	2	coarse 13 mm	2	1	209.909	4	2002.29	123.043	20.4221	4.81543	28.7558	10.7624	4.49024	7.32667
	2B5	2015-05-05	17:11:00	2	2	2:Bekka	2	coarse 13 mm	2	1	279.218	4.5	3477.03	99.2912	44.3522	7.39884	30.683	13.3038	3.68291	7.02667
	2A6	2015-05-06	16:43:00	2	2	2:Bekka	2	coarse 13 mm	2	1	273.023	4.5	3734.56	142.141	66.9725	10.0953	41.1242	15.9454	4.05044	6.98333
	2B8	2015-05-08	19:46:00	2	2	2:Bekka	2	coarse 13 mm	2	1	293.424	3.5	3847.83	106.796	60.5785	8.60665	24.6147	13.7559	3.58373	7.25
	3A28	2015-04-28	13:25:00	2	1	3:Saartje	2	fine 7.8 mm	1	1	456.497	2	737.725	48.2919	38.2631	4.75454	9.24871	5.55347	2.27849	8.33667
	3B28	2015-04-28	16:15:00	2	1	3:Saartje	2	fine 7.8 mm	1	1	295.79	4.5	2359.81	124.412	43.5062	5.05656	32.7396	9.54911	3.53569	7.04667
	3A29	2015-04-29	07:09:00	1	1	3:Saartje	2	fine 7.8 mm	1	1	409.397	2	1005.47	57.1502	58.9738	4.81463	17.3148	6.30522	2.55357	7.77667
	3C1	2015-05-01	14:40:00	2	1	3:Saartje	2	fine 7.8 mm	1	1	314.101	4.5	3026.9	83.195	33.4108	3.85387	22.1309	8.28986	3.25449	7.10333
	3A5	2015-05-05	06:45:00	1	2	3:Saartje	2	coarse 13 mm	2	1	439.516	2	1423.62	44.9278	44.7479	7.00735	15.1552	7.99426	2.58038	7.4
	3B5	2015-05-05	15:58:00	2	2	3:Saartje	2	coarse 13 mm	2	1	437.552	2	933.041	41.5231	32.0966	4.2539	10.4487	6.08125	2.48615	7.45333
	3A6	2015-05-06	04:22:00	1	2	3:Saartje	2	coarse 13 mm	2	1	149.442	4.5	2011.34	126.725	46.0028	4.84462	23.9024	11.6959	6.76311	7.63667
	3B6	2015-05-06	07:31:00	1	2	3:Saartje	2	coarse 13 mm	2	1	170.368	4.5	2033.82	125.216	56.4911	6.17533	24.5954	11.8579	5.96157	7.38
	3B8	2015-05-08	17:20:00	2	2	3:Saartje	2	coarse 13 mm	2	1	452.105	2	1346.06	42.6808	43.364	7.26563	17.3587	8.13378	2.60215	7.81667
	4B28	2015-04-28	07:00:00	1	1	4:Colin	2	coarse 13 mm	2	2	293.611	4.5	1241.09	81.19	50.4242	5.76637	15.7183	9.07598	3.64826	7.49
	4A29	2015-04-29	07:15:00	1	1	4:Colin	2	coarse 13 mm	2	2	351.989	2.5	1079.03	54.4186	35.4959	4.62047	12.9589	7.11657	3.00138	7.71667
	4B29	2015-04-29	17:25:00	2	1	4:Colin	2	coarse 13 mm	2	2	242.327	4.5	3922.68	153.312	84.2535	11.5245	39.4115	17.4807	4.72218	6.83333
	4A1	2015-05-01	07:50:00	1	1	4:Colin	2	coarse 13 mm	2	2	337.371	2.5	1130.81	67.2069	49.7062	5.27584	11.8782	7.69162	3.02163	7.42
	4A5	2015-05-05	06:45:00	1	2	4:Colin	2	fine 7.8 mm	1	2	407.869	2	1551.99	50.9112	47.4017	9.11814	19.8589	10.9185	2.637	8.01
	4B5	2015-05-05	07:30:00	1	2	4:Colin	2	fine 7.8 mm	1	2	377.883	2	1105.94	48.9834	33.1758	5.20605	12.0343	7.62516	2.67946	7.87333
	4A6	2015-05-06	06:15:00	1	2	4:Colin	2	fine 7.8 mm	1	2	392.646	2.5	1600.18	58.3472	58.776	9.3228	19.2103	9.19668	2.99549	7.79667
	4B6	2015-05-06	07:27:00	1	2	4:Colin	2	fine 7.8 mm	1	2	251.021	4	1438.5	81.9662	51.1564	5.90284	19.1852	10.1316	4.02821	7.58333
	4A9	2015-05-09	05:58:00	1	2	4:Colin	2	fine 7.8 mm	1	2	341.989	2.5	2158.53	88.7567	91.5505	17.6452	36.4884	17.8768	3.63676	7.76667
	5A28	2015-04-28	07:40:00	1	1	5:Lena	1	coarse 13 mm	2	2	319.561	2	1144.03	68.5052	12.5905	3.31766	20.8559	7.05645	3.17885	6.85
	5B28	2015-04-28	11:17:00	1	1	5:Lena	1	coarse 13 mm	2	2	153.856	4.5	4443.29	117.387	22.5676	3.4309	40.6372	10.4385	6.78203	7.40667
	5A29	2015-04-29	07:18:00	1	1	5:Lena	1	coarse 13 mm	2	2	308.005	2	1550.42	88.2895	18.0362	4.80139	36.9923	8.33387	3.37253	7.31
	5B29	2015-04-29	17:35:00	2	1	5:Lena	1	coarse 13 mm	2	2	292.049	4.5	2887.63	117.384	18.5279	5.13213	37.7126	9.16054	3.57358	6.71333
	5A1	2015-05-01	11:00:00	1	1	5:Lena	1	coarse 13 mm	2	2	341.353	2.5	1532.49	67.9369	16.9321	4.44725	30.3213	7.18353	3.00412	7.68333
	5A5	2015-05-05	07:30:00	1	2	5:Lena	1	fine 7.8 mm	1	2	380.02	2	45.4	55.3627	19.4756	5.4366	20.06	8.2089	2.51684	7.67667
	5B5	2015-05-05	12:20:00	2	2	5:Lena	1	fine 7.8 mm	1	2	203.287	4.5	1548.57	90.984	14.8587	2.41702	23.7636	7.34414	5.25881	6.50333
	5A6	2015-05-06	04:10:00	1	2	5:Lena	1	fine 7.8 mm	1	2	336.601	2.5	6085.97	100.369	34.9464	10.6573	39.1304	13.7624	3.08057	7.16
	5B6	2015-05-06	06:05:00	1	2	5:Lena	1	fine 7.8 mm	1	2	261.655	4	1355.95	101.211	15.6896	3.77302	25.5068	7.62621	3.80042	7.44667
	5C6	2015-05-06	13:15:00	2	2	5:Lena	1	fine 7.8 mm	1	2	219.465	4.5	2489.42	123.715	14.3034	2.12456	21.6136	6.83824	4.52254	6.68667
	5A8	2015-05-08	08:44:00	1	2	5:Lena	1	fine 7.8 mm	1	2	235.934	2.5	2685.87	137.187	72.7042	8.13094	48.9011	14.2237	4.37908	6.32667
	6A28	2015-04-28	04:10:00	1	1	6:Kiwi	1	fine 7.8 mm	1	1	353.957	2.5	2717.6	110.542	52.8903	7.75909	43.965	12.0242	3.0421	6.57667
	6B28	2015-04-28	07:35:00	1	1	6:Kiwi	1	fine 7.8 mm	1	1	322.581	2	2019.66	84.0349	52.6401	8.27502	32.0942	12.1257	3.37312	7.48333
	6C28	2015-04-28	08:52:00	1	1	6:Kiwi	1	fine 7.8 mm	1	1	283.178	4.5	1705.65	99.3118	35.064	3.60937	27.1108	7.58694	3.7507	6.33333
	6D28	2015-04-28	14:11:00	2	1	6:Kiwi	1	fine 7.8 mm	1	1	260.551	4.5	3177.37	138.083	36.8768	3.63979	39.8856	8.52524	3.99503	6.45333
	6 E28	2015-04-28	16:45:00	2	1	6:Kiwi	1	fine 7.8 mm	1	1	226.884	4.5	2290.69	135.714	16.3599	1.548	26.4984	6.32806	4.45688	6.90667
	6A29	2015-04-29	04:07:00	1	1	6:Kiwi	1	fine 7.8 mm	1	1	331.929	2.5	2318.97	95.4376	61.5488	6.83778	31.6987	10.7914	3.3042	7
	6B29	2015-04-29	08:30:00	1	1	6:Kiwi	1	fine 7.8 mm	1	1	157.847	4.5	2562.09	183.055	21.0866	1.78501	32.4377	8.72932	6.47385	6.60667
	6C29	2015-04-29	14:50:00	2	1	6:Kiwi	1	fine 7.8 mm	1	1	283.015	4	2810.21	117.536	39.3849	3.16062	32.1843	7.46982	3.60996	6.19
	6D29	2015-04-29	16:23:00	2	1	6:Kiwi	1	fine 7.8 mm	1	1	268.263	3.5	2258.73	119.42	21.1032	1.68069	27.1174	5.79201	3.67737	6.51
	6B30	2015-04-30	21:05:00	2	1	6:Kiwi	1	fine 7.8 mm	1	1	224.823	4	2126.87	53.259	16.5358	1.31117	10.8747	6.17077	4.47325	6.92667
	6A5	2015-05-05	06:45:00	1	2	6:Kiwi	1	coarse 13 mm	2	1	333.537	2.5	1661.92	94.3101	59.1592	8.9255	26.6314	11.1052	3.48091	7.52
	6B5	2015-05-05	10:30:00	1	2	6:Kiwi	1	coarse 13 mm	2	1	184.034	5	3570.53	180.916	50.0162	4.19489	46.4569	9.69995	5.55851	6.32
	6C5	2015-05-05	11:00:00	1	2	6:Kiwi	1	coarse 13 mm	2	1	215.012	4.5	2053.46	101.753	10.4509	0.936129	15.7205	5.74999	4.70827	7.31333
	6D5	2015-05-05	13:24:00	2	2	6:Kiwi	1	coarse 13 mm	2	1	276.069	4.5	2182.25	117.609	7.75924	0.908371	21.8276	5.32454	3.75585	7.00333
	6 E5	2015-05-05	15:34:00	2	2	6:Kiwi	1	coarse 13 mm	2	1	268.779	4.5	2942.42	155.476	14.9599	2.39962	38.917	7.40617	3.64982	7.07
	6A6	2015-05-06	05:15:00	1	2	6:Kiwi	1	coarse 13 mm	2	1	382.929	2	3059.71	102.648	71.9349	13.5863	36.9013	16.7768	2.95987	7.85
	6B6	2015-05-06	13:05:00	2	2	6:Kiwi	1	coarse 13 mm	2	1	400.269	1.5	1206.26	59.2594	43.8601	5.88788	17.2374	7.71337	2.63652	7.61667
	6C6	2015-05-06	14:11:00	2	2	6:Kiwi	1	coarse 13 mm	2	1	267.854	4.5	2485.17	126.501	45.0068	2.56841	31.3606	7.08383	3.73187	6.71667
	6D6	2015-05-06	16:58:00	2	2	6:Kiwi	1	coarse 13 mm	2	1	279.727	4.5	2090.19	145.13	13.4198	1.44891	25.4189	5.7112	3.40325	6.95667
	6A8	2015-05-08	01:56:00	1	2	6:Kiwi	1	coarse 13 mm	2	1	305.19	4	2005.89	95.6502	60.7053	7.68061	22.8892	11.1097	3.3884	7.51
